# Supplementary material for: Investigating interaction pattern between urban-rural integration and transport network: A dynamic evolution model
Source: PLoS One. 2022 May 4;17(5):e0266063. doi: 10.1371/journal.pone.0266063 (PMC9067882; doi:10.1371/journal.pone.0266063)
Supplement: S1 Data — (XLSX) [file pone.0266063.s001.xlsx]

## Sheet: Sheet1
Time/t	Case 1	Case 2	Case 3
0	2	2	2
20	3.6	6	4
40	4.8	11	6.8
60	5.2	13.6	9
80	5.8	15	10.6
100	6	16	11.4
Time/t	Case 1	Case 2	Case 3
0	10	10	10
20	15.2	23	14.8
40	22	43	22
60	25	62	26
80	27	74	28
100	29	80	30
Time/t	Case 1	Case 2	Case 3
0	1.4	2.95	0.9
10	1.2	2.5	0.7
20	0.8	1.3	0.8
30	0.7	0.9	0.85
40	0.65	0.8	0.85
50	0.65	0.8	0.85

## Sheet: Sheet2
Time/t	Case 1	Case 2	Case 3
0	2	2	2
20	3.6	3.5	4
40	4.8	7.5	6.8
60	5.2	13.6	9
80	5.8	15	10.6
100	6	15	11.4
